# Supplementary material for: Multiplicity Eludes Peer Review: The Case of COVID-19 Research
Source: Int J Environ Res Public Health. 2021 Sep 3;18(17):9304. doi: 10.3390/ijerph18179304 (PMC8430657; doi:10.3390/ijerph18179304)
Supplement: Supplementary file 1 [file ijerph-18-09304-s001.zip]

Archive with 1 entries (1 files):
- ijerph-1329598-supplementry.pdf
